# Supplementary material for: Replication catastrophe induced by cyclic hypoxia leads to increased APOBEC3B activity
Source: Nucleic Acids Res. 2021 Jul 1;49(13):7492–506. doi: 10.1093/nar/gkab551 (PMC8287932; doi:10.1093/nar/gkab551)
Supplement: gkab551_Supplemental_Files [file gkab551_supplemental_files.zip]

Archive with 2 entries (2 files):
- Bader et al. Complete SI.pdf
- Bader et al., Table S2.xlsx
