# Supplementary material for: Replication catastrophe induced by cyclic hypoxia leads to increased APOBEC3B activity
Source: Nucleic Acids Res. 2021 Jul 1;49(13):7492–506. doi: 10.1093/nar/gkab551 (PMC8287932; doi:10.1093/nar/gkab551)
Supplement: gkab551_Supplemental_Files [file gkab551_supplemental_files.zip › Bader et al., Table S2.xlsx]

## Sheet: Legend & Discussion
	Table Legend:
	Spearman rank-order correlation between each of the genes of a signature of hypoxia-induced p53 response [1] and APOBEC mRNA expression in Bladder Urothelial Carcinoma (BLCA), Breast Invasive Carcinoma (BRCA), Colorectal Adenocarcinoma (COAD), and Lung Adenocarcinoma (LUAD) from the TCGA harmonized dataset [2]. In each sheet (names correspond to cancer types), the correlation values (top table) a…
	Summary of results:
	The correlation of the expression of the 6 anoxia genes with the expression of A3A was inconsistent, with both negative and positive correlation observed (See tabs). The correlation of the expression of the 6 anoxia genes with the A3C, A3D, A3F, A3G, A3H was positive and significant for multiple genes in BRCA, COAD and LUAD. In BLCA some inconsistencies were observed for A3F and A3G, where both p…
	Discussion:
	As transcription is an inherently stochastic process [3], and the specific environmental context is key for transcriptional regulation [4], it is normal for the expression of single genes to be variable across cancer types and across clinical samples. This is the reason why the scientific and clinical community is increasingly moving to biomarker signatures instead of single gene expression signa…
	References:
	[1] Leszczynska, K.B., Foskolou, I.P., Abraham, A.G., Anbalagan, S., Tellier, C., Haider, S., Span, P.N., O'Neill, E.E., Buffa, F.M. and Hammond, E.M. (2015) Hypoxia-induced p53 modulates both apoptosis and radiosensitivity via AKT. J Clin Invest, 125, 2385-2398.
	[2] Gao, G.F., Parker, J.S., Reynolds, S.M., Silva, T.C., Wang, L.B., Zhou, W., Akbani, R., Bailey, M., Balu, S., Berman, B.P. et al. (2019) Before and After: Comparison of Legacy and Harmonized TCGA Genomic Data Commons' Data. Cell Syst, 9, 24-34 e10.
	[3] Elowitz MB, Levine AJ, Siggia ED and Swain PS. Stochastic gene expression in a single cell . Science 2002, 297 :1183-1186
	[4] Lee TI, Young RA. Transcriptional regulation and its misregulation in disease. Cell. 2013;152(6):1237-1251. doi:10.1016/j.cell.2013.02.014
	[5] Mathur, R., Rotroff, D., Ma, J. et al. Gene set analysis methods: a systematic comparison. BioData Mining 11, 8 (2018).
	[6] Subramanian A, Tamayo P, Mootha VK, Mukherjee S, Ebert BL, Gillette MA, Paulovich A, Pomeroy SL, Golub TR, Lander ES, Mesirov JP. Gene set enrichment analysis: a knowledge-based approach for interpreting genome-wide expression profiles. Proc Natl Acad Sci U S A. 2005 Oct 25;102(43):15545-50. doi: 10.1073/pnas.0506580102.
	[7] Lamb J, Crawford ED, Peck D, Modell JW, Blat IC, Wrobel MJ, Lerner J, Brunet JP, Subramanian A, Ross KN, Reich M, Hieronymus H, Wei G, Armstrong SA, Haggarty SJ, Clemons PA, Wei R, Carr SA, Lander ES, Golub TR. The Connectivity Map: using gene-expression signatures to connect small molecules, genes, and disease. Science. 2006 Sep 29;313(5795):1929-35

## Sheet: LUAD
Spearman rho	PHLDA3	INPP5D	SULF2	BTG2	CYFIP2	KANK3
APOBEC3A	0	0.188617	0.0963051	0	-0.105549	0.088614
APOBEC3B	0	0	0	-0.27305	-0.239617	-0.207631
APOBEC3C	0.135617	0.460375	0.260925	0.108969	0.229677	0.108533
APOBEC3D	0	0.487322	0.205423	0	0.127959	0.0967018
APOBEC3F	0	0.346566	0.134341	0	0.207638	0.132041
APOBEC3G	0	0.508442	0.252343	0	0.150111	0
APOBEC3H	0.134555	0.442458	0.0988206	0.239539	0.354751	0.217224
p-value	PHLDA3	INPP5D	SULF2	BTG2	CYFIP2	KANK3
APOBEC3A	0.239473	1.67346e-05	0.0290248	0.0988388	0.0166734	0.0446348
APOBEC3B	0.493676	0.128541	0.355422	3.06551e-10	3.807e-08	2.05744e-06
APOBEC3C	0.00205571	0	2.11662e-09	0.0133849	1.47952e-07	0.0137278
APOBEC3D	0.984857	0	2.7283e-06	0.224671	0.0036502	0.028212
APOBEC3F	0.112694	6.76866e-16	0.0022667	0.0532596	2.11906e-06	0.00267896
APOBEC3G	0.208342	0	7.1896e-09	0.0857315	0.000639691	0.199541
APOBEC3H	0.00234376	0	0.0256715	4.78783e-08	1.44567e-16	7.31409e-07

## Sheet: COAD
Spearman rho	PHLDA3	INPP5D	SULF2	BTG2	CYFIP2	KANK3
APOBEC3A	0	0	0.167519	0	0	0.39748
APOBEC3B	-0.171697	-0.2167	0	-0.133557	-0.185791	0
APOBEC3C	0.413572	0	0.160584	0	0.147391	0.211367
APOBEC3D	0.290673	0	0	0	0.125676	0.300831
APOBEC3F	0.321806	0	0	0	0.147218	0.288396
APOBEC3G	0.376911	0	0.189754	0	0	0.450664
APOBEC3H	0.315195	0	0	0	0	0.390661
p-value	PHLDA3	INPP5D	SULF2	BTG2	CYFIP2	KANK3
APOBEC3A	0.180103	0.660586	0.00461675	0.321281	0.10221	4.38741e-12
APOBEC3B	0.00368326	0.000235161	0.199936	0.0242037	0.0016577	0.56769
APOBEC3C	3.81741e-13	0.985222	0.00664445	0.0521674	0.0128027	0.000336108
APOBEC3D	6.65913e-07	0.544546	0.56587	0.18531	0.0340013	2.58814e-07
APOBEC3F	3.2847e-08	0.338275	0.348726	0.513396	0.0129093	8.19025e-07
APOBEC3G	6.56541e-11	0.330785	0.00131084	0.376804	0.610199	0
APOBEC3H	1.03516e-07	0.138923	0.0729797	0.970709	0.173459	2.392e-11

## Sheet: BRCA
Spearman rho	PHLDA3	INPP5D	SULF2	BTG2	CYFIP2	KANK3
APOBEC3A	-0.100032	0.279538	-0.195944	-0.236993	-0.0735096	0
APOBEC3B	-0.194238	0	-0.184411	-0.329092	-0.161501	-0.160333
APOBEC3C	0	0.715919	0.100149	0	0.0919396	0.161562
APOBEC3D	0.0600643	0.635775	0	0.157162	0.0872364	0.258104
APOBEC3F	0	0.375306	0	0	0.0764394	0.129945
APOBEC3G	0	0.714511	0.0688999	0.105084	0.085829	0.248068
APOBEC3H	0	0.665588	0	0	0.10379	0.199652
p-value	PHLDA3	INPP5D	SULF2	BTG2	CYFIP2	KANK3
APOBEC3A	0.000952756	6.63601e-21	7.61639e-11	2.78978e-15	0.0152693	0.235486
APOBEC3B	1.05124e-10	0.231187	8.89388e-10	0	8.39318e-08	1.0416e-07
APOBEC3C	0.666901	1.9866e-172	0.000914642	0.0673642	0.00234589	7.85101e-08
APOBEC3D	0.0471133	7.80328e-125	0.275269	1.76608e-07	0.00389815	4.29778e-18
APOBEC3F	0.610754	0	0.754564	0.179643	0.011489	1.66435e-05
APOBEC3G	0.389442	0	0.0227447	0.000505079	0.00452897	1.09238e-16
APOBEC3H	0.106567	9.04455e-139	0.597654	0.429954	0.000646261	3.81242e-11

## Sheet: BLCA
Spearman rho	PHLDA3	INPP5D	SULF2	BTG2	CYFIP2	KANK3
APOBEC3A	0	0	0.204467	-0.186955	-0.129307	0
APOBEC3B	-0.130403	-0.172239	0	-0.12939	0	0
APOBEC3C	0	0.280567	0	0.306925	0.178364	0
APOBEC3D	0	0.264945	0	0.153558	0.199379	0
APOBEC3F	0	0	-0.224996	0.247288	0.320083	0.177259
APOBEC3G	0	0.270174	-0.102501	0.222161	0.223599	0
APOBEC3H	0.203298	0.500064	0	0.299644	0.337754	0.229795
p-value	PHLDA3	INPP5D	SULF2	BTG2	CYFIP2	KANK3
APOBEC3A	0.810202	0.224138	3.28617e-05	0.000149511	0.00896607	0.508833
APOBEC3B	0.00855988	0.000499207	0.687174	0.00909168	0.420136	0.0982429
APOBEC3C	0.276048	9.41937e-09	0.145102	2.9614e-10	0.000299874	0.625407
APOBEC3D	0.949822	6.2424e-08	0.0620911	0.00188609	5.17254e-05	0.0610705
APOBEC3F	0.246667	0.102682	4.70334e-06	4.61182e-07	4.60991e-11	0.000327235
APOBEC3G	0.837896	3.35767e-08	0.0385349	6.21962e-06	5.39966e-06	0.0666209
APOBEC3H	3.81613e-05	0	0.133829	8.77104e-10	3.67737e-12	3.07508e-06
